# Supplementary material for: Sustained treatment of retinal vascular diseases with self-aggregating sunitinib microparticles
Source: Nat Commun. 2020 Feb 4;11:694. doi: 10.1038/s41467-020-14340-x (PMC7000758; doi:10.1038/s41467-020-14340-x)
Supplement: Supplementary file 5 — Source Data [file 41467_2020_14340_MOESM5_ESM.xlsx]

## Sheet: Fig 1a
Fig 1A. In vitro drug release of sunitinib microparticles at 37oC													Figure 1a
	Particle mass (mg)	DL	Total drug (mg)
Microparticle Sample A	10.1	0.1201	1.21301
Microparticle Sample B	10.2	0.1201	1.22502
	UV Reading		Sunitinib Conc. (mg/mL)		Released Drug (mg)		Cumulative drug release (mg)		Cumulative drug release (%)		Average cumulative released (%)	STDEV (%)
Tme (days)	A	B	A	B	A	B	A	B	A	B
0	0	0	0	0	0	0	0	0	0	0	0	0
0.140275	0.114	0.118	0.00277981	0.00287735	0.0111192	0.0115094	0.0111192	0.0115094	0.916665	0.939527	0.928096	0.0161655
1	0.134	0.141	0.0032675	0.00343819	0.0102902	0.0108754	0.0214094	0.0223848	1.76498	1.8273	1.79614	0.0440649
3	0.168	0.162	0.00409656	0.00395026	0.0131188	0.0123628	0.0345282	0.0347476	2.84649	2.83649	2.84149	0.00706543
7	0.183	0.189	0.00446233	0.00460863	0.0137527	0.0144843	0.0482809	0.0492319	3.98026	4.01886	3.99956	0.0273002
16	0.481	0.51	0.0117288	0.012436	0.0424531	0.0451353	0.090734	0.0943672	7.48007	7.70332	7.59169	0.157864
21	0.529	0.577	0.0128993	0.0140697	0.0398683	0.043843	0.130602	0.13821	10.7668	11.2823	11.0245	0.364504
28	1.1	1.281	0.0268227	0.0312363	0.0943916	0.110875	0.224994	0.249086	18.5484	20.3332	19.4408	1.26204
35	2.87	3.15	0.0699829	0.0768105	0.253109	0.276006	0.478103	0.525091	39.4146	42.8639	41.1392	2.43904
42	4.09	4.21	0.0997318	0.102658	0.328944	0.333821	0.807047	0.858912	66.5326	70.1142	68.3234	2.53255
49	3.12	3	0.076079	0.0731529	0.204584	0.189954	1.01163	1.04887	83.3984	85.6203	84.5094	1.57112
56	1.928	1.82	0.0470129	0.0443794	0.111973	0.104365	1.1236	1.15323	92.6294	94.1398	93.3846	1.06798
65	0.919	0.794	0.0224092	0.0193611	0.0426238	0.0330651	1.16623	1.1863	96.1433	96.8389	96.4911	0.491877
71	0.603	0.414	0.0147037	0.0100951	0.0364058	0.0210193	1.20263	1.20732	99.1446	98.5547	98.8497	0.417069
79	0.331	0.303	0.0080712	0.00738844	0.0175811	0.0194587	1.22021	1.22677	100.594	100.143	100.369	0.318739
85	0.138	0.138	0.00336503	0.00336503	0.00538893	0.00607169	1.2256	1.23285	101.038	100.639	100.839	0.282408
92	0.055	0.061	0.00134114	0.00148744	0.00199951	0.00258474	1.2276	1.23543	101.203	100.85	101.026	0.249771

## Sheet: Fig 1b
Fig 1 b. 1) Dissolution of Sunitinib Suspension:
	Time (Days)	Released drug (mg)	Cumulative release (mg)	Average release (mg)	STDEV (mg)	Average release (%)	STDEV (%)
	0	0	0	0	0	0	0
SFB-PBS/TW-3h-1	0.125	0.372824	0.372824	0.380538	0.0109093	34.3249	0.984032
SFB-PBS/TW-3h-2	0.125	0.388252	0.388252
SFB-PBS/TW-1d-1	1	0.200273	0.573097	0.575075	0.00279817	51.8724	0.252398
SFB-PBS/TW-1d-2	1	0.188802	0.577054
SFB-PBS/TW-3d-1	3	0.192058	0.765155	0.757867	0.0103072	68.3604	0.929718
SFB-PBS/TW-3d-2	3	0.173524	0.750578
SFB-PBS/TW-10d-1	10	0.226741	0.991896	0.986712	0.00733191	89.0025	0.661346
SFB-PBS/TW-10d-2	10	0.230949	0.981527
SFB-PBS/TW-17d-1	17	0.0691293	1.06103	1.05332	0.0108987	95.0105	0.983073
SFB-PBS/TW-17d-2	17	0.0640852	1.04561
SFB-PBS/TW-17d-1	24	0.0559103	1.11694	1.10259	0.0202814	99.4552	1.8294
SFB-PBS/TW-17d-2	24	0.0426411	1.08825
SFB-PBS/TW-17d-1	30	0.00511777	1.12205	1.10863	0.018978	100	1.71183
SFB-PBS/TW-17d-2	30	0.00696113	1.09521
2) In Vitro Release of Sunitinib Microparticles
	Total drug in Sample A (mg)	Total drug in Sample B (mg)
	1.03412	0.99396
Time (Days)	Released drug (mg)		Cumulative release (mg)		Cumulative release (%)		Average Cumulative release (%)
	A	B	A	B	A	B	Average	SD
0	0	0	0	0	0	0	0	0
0.131944	0.017729	0.0174817	0.017729	0.0174817	1.71441	1.75879	1.7366	0.0313817
1	0.00777191	0.00643193	0.0255009	0.0239136	2.46596	2.40589	2.43592	0.0424736
3	0.00808114	0.00735961	0.0335821	0.0312732	3.24741	3.14632	3.19687	0.0714775
10	0.0436423	0.0386328	0.0772244	0.069906	7.46764	7.03308	7.25036	0.307282
18	0.113651	0.111013	0.190876	0.180919	18.4578	18.2018	18.3298	0.181015
25	0.192154	0.180774	0.38303	0.361693	37.0392	36.3891	36.7141	0.459691
31	0.203884	0.192133	0.586913	0.553826	56.7549	55.7192	56.237	0.732359
39	0.154408	0.175435	0.741321	0.729261	71.6862	73.3693	72.5277	1.19013
46	0.117836	0.111281	0.859157	0.840542	83.081	84.5649	83.823	1.04931
53	0.0755752	0.0662365	0.934732	0.906778	90.3892	91.2288	90.809	0.593747
60	0.0517853	0.0446937	0.986518	0.951472	95.3968	95.7254	95.5611	0.232316
67	0.0221819	0.0160798	1.0087	0.967552	97.5418	97.3431	97.4425	0.140506
74	0.00799868	0.00632885	1.0167	0.973881	98.3153	97.9799	98.1476	0.2372
81	0.00235013	0.00131937	1.01905	0.9752	98.5426	98.1126	98.3276	0.304036
88.1729	0.000968912	0.000803991	1.02002	0.976004	98.6363	98.1935	98.4149	0.313091

## Sheet: Fig 2a
Fig.2a
	1W			9W			15W			20W			24W
10µg	Suni MP	Empty MP		Suni MP	Empty MP		Suni MP	Empty MP		Suni MP	Empty MP		Suni MP	Empty MP
CNVsize	0.010675	0.027613		0.016888	0.01821		0.011725	0.021669		0.0142722	0.027117		0.010991	0.029743
(mm2)	0.009626	0.031566		0.011603	0.028527		0.008603	0.016852		0.0117048	0.019832		0.022034	0.024557
	0.02236	0.020962		0.009657	0.035139		0.006548	0.01455		0.00896073	0.020156		0.01325	0.019986
	0.004485	0.026274		0.011952	0.017718		0.014821	0.018662		0.0166009	0.022845		0.009984	0.0152
	0.007865	0.011141		0.004444	0.018545		0.009666	0.01498		0.00656604	0.015123		0.014811	0.020552
	0.010784	0.017149		0.013664	0.016602		0.009664	0.018039		0.0124318	0.034675		0.009276	0.032527
				0.01516	0.028513		0.002412	0.049347		0.0204537	0.015868		0.015562	0.017659
				0.005722	0.016957		0.01148	0.027072		0.0138999	0.03306		0.014674	0.021539
				0.016118	0.022103		0.012392			0.0213879	0.019072		0.012106	0.016368
				0.008828	0.023289		0.013466			0.0214972	0.032734		0.016477

## Sheet: Fig 2b
Fig 2b
	9W			15W			20W			24W
1µg	Suni MP	Empty MP		Suni MP	Empty MP		Suni MP	Empty MP		Suni MP	Empty MP
CNVsize	0.007247	0.025022		0.006114	0.014219		0.014591	0.012819		0.016739	0.023704
(mm2)	0.004995	0.016729		0.014381	0.014631		0.015682	0.020683		0.011955	0.01928
	0.012655	0.024541		0.006157	0.018376		0.020724	0.020427		0.017314	0.019298
	0.012899	0.016029		0.006991	0.015469		0.013	0.021349		0.03643	0.012482
	0.009546	0.032878		0.007323	0.036248		0.013626	0.026324		0.011457	0.020045
	0.015609	0.046878		0.006973	0.015535		0.006901	0.033211		0.025654	0.029033
	0.017218	0.018601		0.01036	0.027645		0.022245	0.021145		0.020927	0.012046
	0.023286	0.018141		0.007756			0.016108	0.019185		0.005797	0.025276
	0.015763	0.030701		0.012146						0.009484	0.032908
		0.022895								0.015886	0.019784
										0.015465	0.013459
										0.019114

## Sheet: Fig 2c
Fig 2c
	0.5µg			0.1µg
0.5µg or 0.1µg	Sunitinib	PBS		Sunitinib	PBS
CNVsize	0.021242	0.015227		0.015245	0.021557
(mm2)	0.019037	0.020545		0.022543	0.030954
	0.010765	0.017606		0.029868	0.022141
	0.0210699	0.015394		0.019478	0.014579
	0.014925	0.020846		0.010914	0.018356
	0.008346	0.017684		0.019285	0.028293
	0.025801	0.026772		0.011401	0.025322
	0.013964	0.019867		0.032683	0.009398
	0.020903	0.02495		0.022881	0.016646
	0.022533	0.021428		0.018701	0.015936

## Sheet: Fig 2d
Fig 2d
	1W			9W			15W
PBSorAflibercept	Aflibercept	PBS		Aflibercept	PBS		Alfibercept	PBS
CNVsize	0.01253	0.027562		0.021611	0.018418		0.015258	0.019561
(mm2)	0.012679	0.012275		0.015346	0.02678		0.01738	0.015407
	0.009735	0.021993		0.020508	0.023019		0.018015	0.027356
	0.010697	0.032413		0.021829	0.017789		0.015467	0.026363
	0.008066	0.013293		0.038948	0.047946		0.02431	0.038773
	0.009648	0.016606		0.022507	0.024729		0.014319	0.016438
	0.013333	0.019257		0.037584	0.030208			0.014675
	0.012872				0.03118			0.013916
					0.019129

## Sheet: Fig 3a
Fig 3a
	20 ug Injected eyes			Non injected felow eyes
	Suni MP	Empty MP		Suni MP	Empty MP
	0.0177399	0.0209504		0.013582	0.0203824
CNV size	0.00774345	0.0256398		0.0224475	0.0138838
(mm2)	0.0120442	0.0194838		0.0146814	0.0223506
	0.00617724	0.0136112		0.0259921	0.0218169
	0.0104567	0.0206678		0.0120941	0.0184524
	0.00962376	0.0268946		0.0246503	0.0179849
	0.0186669	0.0173721		0.0156891	0.0282642
	0.0101228	0.0207537		0.0209328	0.0216618
	0.00821926	0.0163021		0.0152107	0.0183471
	0.00933145	0.0117988		0.0131456	0.020909

## Sheet: Fig 3b
Fig 3b
	2 ug Injected eyes			Non injected felow eyes
	Suni MP	Empty MP		Suni MP	Empty MP
CNV size	0.0166172	0.0164515		0.0191637	0.0184045
(mm2)	0.0118167	0.022286		0.017474	0.0265046
	0.00953648	0.0197187		0.0145193	0.0130444
	0.0157959	0.0124669		0.0251267	0.0176764
	0.0177832	0.0216338		0.0243644	0.0221822
	0.0115283	0.0252592		0.0257103	0.018466
	0.0101784	0.0168512		0.0175421	0.0149049
	0.0119102	0.0179149		0.0115168	0.0239557
	0.0137119	0.0245546		0.018997	0.0216504
	0.0221944	0.0248163		0.0137546	0.0262502

## Sheet: Fig 4a
Fig.4a
	P21			P28			P35			P42
Mean area of sunretinal NV per retina	Suni MP	Empty MP		Suni MP	Empty MP		Suni MP	Empty MP		Suni MP	Empty MP
(mm2)	0.00408	0.013247		0.005151	0.017107		0.001127	0.012836		0.001503	0.025122
	0.004496	0.01388		0.009767	0.011845		0.009962	0.025802		0.020351	0.016549
	0.000848	0.016138		0.011251	0.017876		0.010563	0.012963		0.009043	0.023562
	0.007062	0.017169		0.001237	0.027109		0.002402	0.020079		0.009957	0.013915
	0.000834	0.009758		0.00918	0.008026		0.009567	0.007055		0.004596	0.024643
	0.002428	0.018498		0.008783	0.013811		0.011492	0.026422		0.017828	0.009896
	0.009724	0.013419		0.006253	0.010271		0.011435	0.01398		0.010554	0.02818
	0.005214	0.011745		0.007708	0.014724		0.021148	0.017482		0.018086	0.023317
	0.007716	0.043301		0.006088	0.02017		0.004593	0.013625		0.008041	0.017817
	0.005147	0.01738		0.013313	0.014597		0.015856	0.021151
	0.011194	0.009369		0.007721			0.005163	0.087766
	0.009691	0.01623		0.00978			0.021657	0.017117
							0.008521	0.020525
							0.007379	0.014699
							0.00469	0.01274
							0.003872	0.010517
							0.011042

## Sheet: Fig 4b
Fig 4b
	P21			P28			P35			P42
Mean area of sunretinal NV per retina	Aflibercept	PBS		Aflibercept	PBS		Aflibercept	PBS		Aflibercept	PBS
(mm2)	0.0074	0.014248		0.018057	0.014914		0.01911	0.014862		0.0173528	0.021635
	0.009835	0.016073		0.012228	0.008559		0.019676	0.036588		0.0242503	0.004749
	0.011425	0.014108		0.007648	0.020342		0.008771	0.04905		0.00730997	0.027372
	0.014391	0.012486		0.002213	0.007086		0.022177	0.009352		0.0280941	0.02109
	0.004674	0.019774		0.009102	0.010528		0.008675	0.015736		0.0159484	0.015471
	0.006443	0.019527		0.012317	0.018352		0.013251	0.014532		0.0166259	0.022224
	0.004033	0.020793		0.012467	0.019289		0.025084	0.014566		0.00831584	0.031487
	0.006827	0.010427		0.018671	0.021789		0.023887	0.017319		0.0169141	0.013635
	0.015792	0.025571		0.01277			0.023145	0.036589		0.01919	0.025878
	0.001837	0.018986					0.015594	0.012707
	0.021553	0.015555					0.020141	0.010837
	0.011865	0.006551					0.012855	0.019803
							0.008195	0.015818
							0.010624	0.019149
							0.006501
							0.021648

[truncated: 10 more sheets: Fig 4d, Fig 4e, Fig 5b, Fig 5c, Fig 5d, Fig 6a, Fig 6b, Fig 7a, Fig 7b, Fig 7c]
